# Supplementary material for: Evaluation of Fatty Acids Profile as a Useful Tool towards Valorization of By-Products of Agri-Food Industry
Source: Foods. 2021 Nov 19;10(11):2867. doi: 10.3390/foods10112867 (PMC8624466; doi:10.3390/foods10112867)
Supplement: Supplementary file 1 [file foods-10-02867-s001.zip]

Archive with 1 entries (1 files):
- foods-1458088-Supplementary Materials.pdf
